# Supplementary material for: Zn–IMP 3D Coordination Polymers for Drug Delivery: Crystal Structure and Computational Studies
Source: Polymers (Basel). 2025 Dec 31;18(1):119. doi: 10.3390/polym18010119 (PMC12787693; doi:10.3390/polym18010119)
Supplement: Supplementary file 1 [file polymers-18-00119-s001.zip]

Archive with 1 entries (1 files):
- polymers-4036358-supplementary.pdf
